# Supplementary material for: Competitive ability is a fast-evolving trait between house mouse populations (Mus musculus domesticus)
Source: Front Zool. 2022 Dec 8;19:31. doi: 10.1186/s12983-022-00476-7 (PMC9733109; doi:10.1186/s12983-022-00476-7)
Supplement: Supplementary file 1 — Additional file 1. Description of all observed bahviors for the dyad- experiment [file 12983_2022_476_MOESM1_ESM.xlsx]

## Sheet: Sheet1
Table S1: Description of observed animal behavior
behavior	description
attack	one animal attacks the other, i.e. jumps or runs towards the other individual really quickly
fight	both individuals are in a fight (both are equally involved)
biting	one animal bites the other
boxing	one animal boxes the other with its front paws
chase	one animal chases the other
avoidance	one individual goes away from the other, as reaction on the other approaching him
preserving	animal stans on its hind legs and is waiting for the next attack
presenting belly	animal turns to the side and presents its belly
laying on back	animal is laying on its back
escape	one animal is running away from the other chasing him
approaching	both individuals approach each other calmly
going away	one individual goes away from the other
sniffing	sniffing
vocalisation	"squeek"
tail rattling	animal moves with its tail really quick and hits the ground, so the noise appears
cleaning	animal lick their fur
feeding
drinking
