# Supplementary material for: Competitive ability is a fast-evolving trait between house mouse populations (Mus musculus domesticus)
Source: Front Zool. 2022 Dec 8;19:31. doi: 10.1186/s12983-022-00476-7 (PMC9733109; doi:10.1186/s12983-022-00476-7)
Supplement: Supplementary file 2 — Additional file 2. Microsatellite information for all individuals from the enclosure experiment [file 12983_2022_476_MOESM2_ESM.xlsx]

## Sheet: 1.13
Table S2: Microsatellite Alleles room 113
Locus	Chr16_21		Chr3_24		Chr01_25		Chr10_45		Chr12_05		Chr05_45		Chr13_22		Chr17_09		CHr19_08		Chr09_20		Chr14_16		Chr01_23		Chr02_02
Sample Name	Allele 1	Allele 2	Allele 1	Allele 2	Allele 1	Allele 2	Allele 1	Allele 2	Allele 1	Allele 2	Allele 1	Allele 2	Allele 1	Allele 2	Allele 1	Allele 2	Allele 1	Allele 2	Allele 1	Allele 2	Allele 1	Allele 2	Allele 1	Allele 2	Allele 1	Allele 2
250014	207	213	396	420	317	333	225	233	177	183	204	204	359	359	226	261	289	289	217	231	466	472	282	289	225	230
250160	200	213	419	425	325	337	225	225	177	177	200	200	359	363	226	226					476	476	283	289	212	230
250233	215	219	415	415	321	329	231	231	176	176	200	200	355	363	226	236	276	285	231	231	469	478	276	285	216	221
250263	219	225	415	430	321	329	231	231	176	176	200	200	355	355	236	236	289	289	225	231	468	477	276	293	216	221
250317	213	219	414	414	321	345	241	241	170	179	192	200	355	363	226	226	282	282	225	231	462	466	276	285	225	225
250350	215	215	413	413	321	321	231	241	179	179	192	192	363	363	226	254	283	291	225	231	467	479	285	285	216	225
250369	207	213	396	419	333	337	225	239	177	177	204	204	359	363	236	236	272	287	225	233	461	465	289	289	230	230
250473	219	219	413	413	329	329	231	241	176	176	200	200	355	355	236	236	291	291	225	231	462	468	276	285	216	221
250710	215	219	415	415	321	329	241	241	170	176	192	200	355	363	236	254	274	291	221	231	464	484	280	285	216	227
250731	207	213	396	407	317	325	225	245	177	183	204	208	359	359	236	261	289	289	217	217	466	472	282	282	221	225
250759	207	213	420	426	327	337	225	239	177	177	200	206	359	363	226	226	272	289	217	225	464	477	283	289	212	223
250865	219	219	414	414	321	329	231	231	170	176	200	200	355	355	226	236	285	291	231	231	469	483	280	285	216	225
250966	219	225	414	418	321	329	231	241	176	176	200	200	355	355	254	254	276	289	225	231	463	463	276	285	216	227
251027	207	207	420	420	327	333	225	239	177	181	200	206	363	363	226	226	287	292	225	233	462	466	283	289	223	230
251092	207	213	419	436	317	343	225	225	177	183	198	208	359	359	226	226	291	291	217	231	462	482	282	282	212	227
251136	200	207	419	425	325	337	225	225	177	177	200	200	359	365	236	236	287	292	225	233	463	476	283	289	230	230
251172	219	219	414	414	321	321	241	241	170	179	200	200	355	363	226	236	276	291	231	231	462	468	285	285	216	225
251219	207	207	405	405	317	343	233	245	181	181	204	208	359	359	226	261	287	291	227	233	462	481	282	282	225	227
251276	200	200	426	426	325	337	225	225	179	179	200	200	363	363	226	226	272	272	225	231	463	476	283	289	230	230
251280	219	219	414	414	321	321	241	241	176	179	192	200	357	363	226	236	276	282	231	231	467	467	285	285	216	225
251300	200	200	420	420	327	337	225	239	179	179	200	200	363	363	226	226	272	272	225	225	463	476	283	289	230	230
251303	207	213	404	404	317	343	225	245	177	183	200	204	359	359	226	261	287	291	231	231	461	469	282	282	212	221
251316	215	219	414	414	321	329	231	241	170	176	192	200	357	363	226	236	274	274	231	231	469	484	280	285	216	227
251331	207	207	425	425	333	337	225	225	177	177	200	204	359	365	226	236	287	292	217	225	462	475	289	289	223	230
251370	219	225	413	416	321	329	241	241	176	176	200	200	355	355	236	254	289	289	231	231	461	481	276	285	216	221
251376	200	207	396	420	325	337	225	239	179	179	200	200	359	365	226	226	287	292	217	225	461	465	283	289	230	230
251411	200	209	420	436	325	325	225	245	177	181	200	206	359	365	226	226	291	291	217	225	464	474	283	283	227	230
251435	200	207	426	437	337	343	225	225	177	181	200	208	359	363	236	236	272	291	217	231	465	475	283	289	221	223
251575	200	207	426	437	325	325	225	245	181	181	200	208	359	365	226	226	291	291	231	231	461	461	283	283	221	230
251641	219	225	414	414	321	329	231	241	176	176	200	200	355	355	236	254	285	291	225	231	461	477	285	293	221	227
251676	207	207	420	425	327	333	225	225	177	177	200	206	359	363	226	226	272	289	217	231	466	476	283	289	212	223
251682	200	213	396	425	325	337	225	225	179	179	204	204	359	363	226	236	289	292	225	233	462	466	283	289	212	230
251732	219	225	414	418	321	329	241	241	170	176	200	200	355	363	236	254	285	291	231	231	467	477	276	285	216	227
251800	213	213	413	413	321	321	231	241	170	179	192	200	363	363	226	226	283	291	225	231	460	464	285	285	216	225
251819	215	215	415	415	321	345	231	241	170	179	200	200	363	363	226	226	278	283	221	231	463	467	276	285	225	225
251838	207	219	414	414	329	329	241	241	176	179	200	200	355	355	226	254	276	291	221	231	462	466	276	280	216	216
251847	219	219	414	414	321	329	241	241	176	179	200	200	355	355	236	236	276	289	225	231	468	477	276	285	216	227
251870	207	207	406	420	333	343	225	225	177	177	204	208	359	359	236	261	287	291	217	231	468	474	283	289	221	230
251966	219	219	418	428	321	321	231	231	176	179	192	200	355	363	226	254	276	276	225	231	464	469	285	285	216	227
252219	207	213	418	423	333	339	225	233	177	183	204	204	359	359	226	261	287	287	227	233	465	482	283	283	212	230
252284	200	200	396	420	325	337	225	225	172	177	200	206	357	363	226	226	272	291	225	233	475	475	285	289	225	230
252372	200	207	406	425	337	343	225	245	177	177	200	208	359	363	236	236	272	287	217	225	467	477	283	289	221	230
252386	207	207	404	436	317	343	233	245	181	181	204	208	359	359	226	261	274	287	217	227	466	482	282	282	221	225
252425	215	219	415	415	321	329	241	241	176	176	200	200	355	363	226	236	274	291	231	231	482	482	280	285	216	225
252501	200	209	406	420	325	337	227	239	177	177	200	208	359	363	226	226	291	291	217	231	460	464	283	289	221	223
252558	200	213	425	425	325	337	225	225	177	177	200	200	363	363	226	226	272	289	217	225	476	476	283	289	223	230
252678	207	207	396	426	325	325	225	239	177	177	200	206	359	365	226	236	272	287	217	225	466	475	283	283	230	230
250691	207	213	396	406	333	339	225	225	179	183	204	204	359	359	226	226	287	291	231	231	476	483	283	289	212	230
251741	219	225	414	429	321	329	231	231	176	176	200	200	355	355	236	236	291	291	225	231	469	478	276	293	216	221
252931	200	207	407	425	337	343	239	245	181	181	200	208	359	363	226	226	272	272	217	225	462	466	283	289	221	230
253017	215	215	414	418	321	345	231	241	176	179	200	200	355	363	254	254	282	289	221	231	462	481	276	293	225	227
253107	207	207	426	437	325	325	227	239	177	181	200	208	359	365	226	236	272	291	217	231	466	476	283	283	221	230
253117	215	219	418	429	329	329	231	241	176	176	192	200	355	355	236	236	276	289	231	231	463	463	276	276	221	227
253170	215	215	415	419	321	345	231	241	176	179	192	200	355	363	226	236	282	285	221	231	479	482	276	293	221	225
253215	200	209	406	420	325	337	227	239	177	177	200	208	359	363	226	226	291	291	217	231	462	466	283	289	221	223
253325	200	200	426	426	325	337	225	239	177	181	200	206	359	365	226	226	272	292	225	231	476	476	283	289	230	230
253373	219	219	419	430	321	329	231	241	176	179	200	200	355	355	226	254	276	276	225	231	462	466	276	285	216	216
253448	219	219	414	414	321	329	231	241	170	176	200	200	355	355	236	254	274	274	231	231	461	482	280	285	216	227
253575	215	215	414	414	321	345	231	241	179	179	192	200	355	363	226	226	282	282	225	231	461	467	276	285	216	225
253869	215	219	415	415	321	329	241	241	170	176	200	200	355	355	236	254	285	291	231	231	461	481	280	285	216	225
253874	207	207	420	437	327	343	225	225	181	181	200	208	359	363	226	226	272	272	231	231	463	467	283	289	221	223
253881	215	219	414	418	329	329	241	241	170	176	192	200	355	355	236	236	289	289	231	231	462	468	276	276	221	227
253935	207	207	419	425	317	333	225	233	177	183	204	204	359	359	236	236	287	287	217	231	475	482	282	289	212	230
254100	219	225	413	413	329	329	231	241	176	176	200	200	355	355	236	254	276	289	225	231	461	476	276	276	227	227
254312	209	213	419	436	317	325	225	245	181	181	198	208	359	359	226	261	287	291	231	231	465	482	282	285	221	225
254340	219	225	414	414	321	329	231	231	170	176	200	200	355	355	226	236	276	289	225	231	462	482	276	285	216	227
254506	219	219	414	414	321	329	241	241	176	176	192	200	355	363	236	236	276	289	225	231	462	466	276	285	216	227
254550	219	219	414	429	321	329	231	241	176	179	192	200	357	363	226	236	276	291	231	231	467	467	276	285	216	216
254779	219	219	414	428	321	329	241	241	176	179	200	200	355	363	226	236	276	282	231	231	461	467	276	285	225	227
254781	215	219	415	415	321	329	231	231	176	176	200	200	355	363	226	236	276	285	231	231	468	478	276	285	216	221
C10	207	215	405	414	317	321	231	245	176	183	200	204	359	363	226	261	282	287	231	231	472	478	282	293	212	225
C11	213	213	406	414	343	343	225	241	176	183	192	200	355	359	226	236	282	287	221	233	463	477	276	283	221	221
C12	207	225	407	415	317	329	225	231	176	176	200	200	355	359	236	261	289	289	231	231	463	477	276	282	221	227
C13	219	219	414	428	321	329	231	241	176	179	200	200	355	355	226	236	276	282	231	231	467	467	276	285	221	227
C14	219	219	414	414	321	329	241	241	176	176	200	200	363	363	236	236	276	285	231	231	465	476	276	285	216	227
C15	219	219	414	428	321	329	231	241	176	179	200	200	355	363	236	236	276	282	231	231	461	467	276	285	216	227
C17	215	219	413	416	321	345	241	241	179	179	192	192	363	363	226	236	282	282	231	231	465	477	276	285	221	225
C18	213	225	404	414	329	343	231	245	176	183	200	200	355	359	254	261	276	291	231	231	463	477	276	283	212	227
C19	207	219	404	414	317	329	225	231	176	176	200	200	355	359	226	254	276	287	231	231	462	477	276	282	212	227
C1	219	219	414	428	329	329	231	241	176	176	200	200	355	355	226	226	276	282	231	231	468	468	276	276	221	225
C20	207	219	404	414	329	343	231	245	176	176	200	204	355	359	226	236	276	287	231	231	463	463	276	283	212	227
C21	207	225	404	414	329	343	225	241	176	183	200	204	355	359	226	254	289	289	231	231	463	463	276	283	212	227
C22	207	225	407	415	317	321	231	245	176	183	200	200	357	357	226	236	289	289	231	231	467	471	282	293	212	216
C23	215	219	414	414	321	329	231	231	176	176	200	200	355	363	226	236	276	285	231	231	467	476	276	285	216	221
C24	215	215	411	411	321	321	231	241	179	179	192	192	363	363	226	254	283	291	225	231	466	479	285	285	216	225
C2	213	219	405	415	329	343	241	245	176	176	200	200	355	359	236	261	287	287	225	233	461	461	276	283	221	227
C3	219	225	415	430	321	329	231	231	176	176	200	200	355	355	236	236	291	291	225	231	468	478	276	293	216	221
C4	207	225	406	414	317	329	231	245	176	176	200	200	355	359	226	254	276	291	231	231	464	478	276	282	212	227
C5	207	219	407	429	329	343	225	241	176	183	200	204	355	359	226	226	276	291	231	231	463	463	276	283	212	227
C6	219	225	415	429	321	329	231	241	176	179	192	200	355	363	236	236	276	291	231	231	469	469	276	285	216	216
C7	207	215	406	418	321	343	225	241	177	177	200	200	355	359	226	261	285	285	221	233	463	481	283	293	212	221
C8	219	225	414	429	321	321	231	241	176	176	200	200	357	363	236	236	282	291	231	231	467	467	285	293	221	225
C9	219	219	416	427	321	329	231	241	176	179	200	200	355	355	226	254	276	276	225	231	461	465	276	285	216	216
C25					321	329	231	241	176	179	200	200	355	363	226	236	276	276	231	231	468	477	276	285	221	225
C26					321	329	241	241	176	176	192	200	355	363	236	236	276	289	225	231	461	466	276	285	216	227
C27	213	219	403	426	321	343	241	245	177	177	192	200	359	363	226	261	287	291	231	231	462	467	283	283	216	221
C28	215	219	412	412	321	329	231	241	176	179	200	200	355	363	226	236	276	282	231	231	466	480	276	285	225	225
C29					321	321	231	241	176	179	192	200	355	355	226	236	276	282	225	231	462	482	285	285	216	227
C30					321	345	231	231	170	179	192	200	355	355	226	236	276	282	225	231	467	482	276	285	216	225
C31					329	329	231	241	176	176	200	200	355	355	254	254	276	276	231	231	462	482	276	280	216	227
C32					329	345	231	231	170	179	192	200	355	363	226	236	282	289	225	231	461	467	276	285	216	225
C33	219	225	414	418	321	329	241	241	176	176	200	200	355	355	254	254	274	274	231	231	460	480	276	285	216	227
C34	219	219	414	414	321	321	231	241	170	176	200	200	355	355	236	254	276	291	231	231	482	482	285	285	216	225
C35	219	225	414	418	329	329	231	241	176	176	200	200	355	355	254	254	274	274	225	231	462	483	276	280	216	227
C36	219	225	414	418	321	321	231	231	176	176	200	200	355	355	236	254	276	291	231	231	461	482	285	285	216	225
C37	219	225	413	417	321	329	231	241	170	176	200	200	355	355	254	254	274	274	231	231	460	480	280	285	227	227
C38	219	219	413	418	329	329	231	241	170	176	200	200	355	355	236	254	276	291	225	231	462	483	276	280	216	227
C39	219	219	413	417	329	329	231	241	170	176	200	200	355	355	236	254	276	285	225	231	460	480	276	280	216	227
C40	219	219	414	414	321	329	231	241	170	176	200	200	355	355	236	254	276	291	231	231	461	482	276	285	216	216
C41	215	219	413	413	321	329	231	231	170	179	192	200	355	363	226	236	282	289	225	231	464	469	276	285	216	227
C42	219	225	412	412	321	321	231	241	176	176	200	200	355	355	254	254	276	276	225	231	462	483	285	285	227	227
C43	219	219	414	414	321	329	231	241	176	176	200	200	355	355	236	254	274	274	231	231	462	483	280	285	216	227
C44	219	225	412	415	329	329	231	241	170	176	200	200	355	355	226	254	276	285	225	231	463	469	276	285	216	227
C45	219	225	413	413	321	329	231	231	176	176	200	200	355	355	226	254	276	285	225	231	462	483	280	285	216	227
C46	219	219	413	413	321	329	231	231	170	176	200	200	355	355	226	236	276	291	225	231	484	484	276	285	225	225
C47	219	219	412	415	321	329	241	241	176	176	200	200	355	355	254	254	276	289	231	231	463	484	276	285	227	227
C48					321	321	231	231	170	176	200	200	355	355	226	236	285	289	231	231	482	482	285	285	216	227
C49	219	219	413	413	321	329	231	231	170	176	200	200	355	355	226	236	285	289	231	231	484	484	276	285	216	216
C50	219	219	414	414	321	329	231	231	170	176	200	200	355	355	226	236	276	285	225	231	463	469	276	285	225	225
C51	219	225	414	418	329	329	239	241	170	176	200	200	355	355	236	254	276	285	231	231	462	483	276	280	216	227
C52	215	219	414	414	321	329	239	241	176	179	200	200	355	355	226	254	282	289	225	231	463	468	276	285	225	225
C53	219	225	414	418	329	329	241	241	170	176	200	200	355	355	236	254	276	285	231	231	464	484	276	280	216	227
C54	219	219	414	418	321	329	231	231	176	176	200	200	355	355	236	254	274	289	225	231	461	461	280	285	216	227
C55	219	225	414	418	321	321	231	231	170	176	200	200	355	355	254	254	276	276	225	231	461	461	285	285	216	216
C56	219	219	414	418	321	321	231	241	170	176	200	200	355	355	236	254	276	289	225	231	463	483	280	285	216	216
C57	219	219	412	415	321	329	231	241	176	176	200	200	355	355	254	254	276	289	225	231	461	461	276	285	216	216
C58	219	219	413	413	321	329	231	231	170	176	200	200	355	355	236	236	276	291	225	231	484	484	280	285	216	225
C59	219	225	413	413	321	329	231	231	170	176	200	200	355	355	226	236	276	289	225	231	461	482	276	285	216	227
C60	207	213	405	418	317	343	225	225	183	183	200	208	359	359	226	261	287	291	231	231	463	472	282	282	212	227
C61	200	219	412	423	321	325	225	241	176	176	200	200	355	363	226	236	285	289	217	225	463	476	283	293	221	229
C62	200	215	415	424	327	327	241	245	170	181	192	208	359	363	226	236	274	292	231	231	462	462	280	283	227	227
C63					339	343	233	233	183	183	204	208	359	359	226	261	289	289	227	233	464	483	282	282	225	229
C64					327	327	225	241	176	181	200	208	355	359	236	236	291	291	231	231	462	483	280	283	227	227
C65	207	215	415	435	321	327	225	241	170	181	200	208	363	363	236	236	274	291	221	231	462	462	283	283	221	227
C66	209	213	407	425	325	337	225	239	177	181	200	204	359	363	226	226	289	289	231	231	462	467	283	289	212	223
C67	200	200	395	419	325	325	225	239	177	181	200	206	359	359	236	236	289	292	225	231	461	461	283	283	212	223
C68	207	213	405	425	333	343	233	245	183	183	204	208	359	359	226	261	287	291	233	233	466	482	283	283	225	229
C69	207	213	407	420	317	343	245	245	181	181	204	208	359	359	261	261	291	291	227	233	467	483	282	282	221	227
C70	207	207	405	425	339	343	225	233	177	181	204	204	359	359	226	261	287	287	233	233	464	464	283	283	225	229
C71	207	213	407	424	317	333	233	245	183	183	204	204	359	359	261	261	287	291	227	233	464	483	282	282	227	227
C72	213	219	413	424	329	337	225	241	176	176	200	200	355	359	226	236	289	289	225	225	462	475	285	289	221	229
C73					321	325	225	241	176	179	200	200	355	363	226	236	285	289	225	225	475	475	283	293	212	227
C74	207	213	395	418	337	337	224	224	177	183	200	204	359	365	226	236	287	291	233	233	476	483	283	289	229	229
C75	207	213	395	434	325	337	225	225	177	183	198	206	359	363	226	236	272	287	225	233	462	482	285	289	221	229
C76	207	213	418	418	325	333	225	225	179	179	204	208	359	363	261	261	272	287	225	231	466	466	285	289	221	229
C77	207	213	403	434	317	325	233	245	181	181	208	208	359	359	261	261	287	291	233	233	463	466	282	285	225	225
C78	207	213	434	434	325	343	225	233	181	181	198	208	359	359	226	226	287	287	233	233	466	483	283	283	225	225
C79	213	213	394	418	325	333	225	245	177	183	198	204	359	363	261	261	287	291	233	233	466	482	285	289	221	229
C81	209	213	419	419	317	337	225	239	177	183	198	206	359	359	226	226	272	291	225	233	466	483	282	289	221	229
individuals without microsatellite informaiton
C16
C80

## Sheet: 1.14
Table S2: Microsatellite Alleles room 114
Locus	Chr16_21		Chr3_24		Chr01_25		Chr10_45		Chr12_05		Chr05_45		Chr13_22		Chr17_09		CHr19_08		Chr09_20		Chr14_16		Chr01_23		Chr02_02
Sample Name	Allele 1	Allele 2	Allele 1	Allele 2	Allele 1	Allele 2	Allele 1	Allele 2	Allele 1	Allele 2	Allele 1	Allele 2	Allele 1	Allele 2	Allele 1	Allele 2	Allele 1	Allele 2	Allele 1	Allele 2	Allele 1	Allele 2	Allele 1	Allele 2	Allele 1	Allele 2
250156	215	225	414	417	321	329	231	241	176	176	200	200	355	363	236	236	275	293	221	231	461	482	285	295	221	225
250185	207	213	420	430	327	327	227	227	177	177	200	200	363	363	263	263	287	293	225	225	463	463	284	284	221	221
250234	201	213	407	420	325	325	227	239	177	181	206	206	363	363	256	263	289	293	217	225	464	464	278	284	212	221
250301	201	213	420	426	325	343	225	239	177	181	200	200	361	365	226	263	273	293	217	231	471	471	278	284	212	221
250339	211	225	418	418	321	329	231	241	170	176	200	200	359	363	236	254	285	293	221	231	460	470	285	293	227	227
250580	207	213	419	425	327	343	225	225	177	187	200	206	359	363	226	226	273	289	217	227	472	472	284	284	223	232
250602	201	207	425	435	325	343	227	227	177	183	200	200	359	363	226	226	275	293	215	225	463	480	278	284	223	227
250610	215	219	412	416	321	335	231	241	176	185	200	200	355	359	236	254	275	285	231	231	459	479	285	293	227	227
250633	207	207	418	426	325	325	227	227	177	177	204	204	359	363	263	263	287	293	225	225	460	481	284	284	225	225
250761	207	213	407	420	325	343	227	233	177	187	200	200	363	363	226	256	273	289	217	225	462	462	284	284	223	232
250764	215	225	417	417	329	335	241	241	179	185	200	200	357	363	236	254	275	285	221	231	463	484	276	293	227	227
250801	201	213	420	425	337	343	227	239	177	177	200	206	363	363	226	226	273	289	225	225	465	473	278	289	221	225
250814	201	213	405	424	325	343	233	239	177	177	206	206	361	361	226	256	289	293	227	232	461	461	278	284	221	221
250962	201	215	406	425	325	325	227	227	181	187	206	206	363	363	226	263	273	287	225	225	471	481	278	284	225	225
251087	211	211	412	412	321	327	231	241	174	185	200	212	355	355	226	248	284	284	221	229	449	464	276	280	216	221
251088	201	207	420	425	325	343	227	233	177	181	206	206	363	363	256	263	273	289	227	231	462	466	278	284	225	225
251098	207	213	406	419	325	325	227	227	177	187	200	200	363	363	226	226	273	289	217	225	465	470	284	284	212	223
251146	215	219	413	417	329	329	241	241	170	176	193	200	357	363	236	236	275	275	221	231	468	479	280	280	216	227
251220	201	213	418	424	337	343	227	227	177	177	200	204	359	359	226	226	273	289	225	225	460	469	278	289	212	225
251240	219	225	414	418	329	335	241	241	170	176	193	200	359	363	236	236	275	293	221	231	469	472	280	293	216	227
251263	219	219	414	418	321	329	231	241	170	185	193	200	355	355	236	236	275	275	221	231	467	471	285	295	216	221
251315	215	219	412	412	321	321	241	241	176	176	200	200	355	365	248	254	285	285	221	231	448	463	280	285	216	225
251336	207	207	418	418	325	343	227	233	177	183	200	206	363	363	256	263	289	289	225	225	461	470	284	284	225	232
253317	201	207	418	424	325	325	233	239	177	177	204	204	363	363	226	263	289	293	227	231	460	470	278	284	212	225
251382	219	219	412	412	321	329	241	241	176	185	193	200	355	355	236	236	275	287	225	231	469	479	280	285	216	227
251394	215	219	414	414	329	335	231	241	176	179	200	200	359	363	236	254	275	285	232	232	458	467	276	293	225	225
251526	211	225	417	417	321	329	231	231	175	179	200	200	355	363	236	254			232	232			276	285	225	225
251655	211	219	416	416	321	329	231	241	174	174	200	212	357	365	236	254							285	293	225	225
251657	213	213	406	418	327	343	225	239	177	177	204	204	359	363	256	263	289	293	217	227	460	470	284	284	212	225
251816	211	225	414	418	321	329	231	241	176	179	200	200	355	355	236	254	276	287	221	231	464	464	285	295	227	227
250826	207	213	405	418	325	325	227	227	177	187	200	200	363	363	226	226							284	284	212	223
251832	201	215	405	424	343	343	227	227	177	177	200	206	363	363	226	263	289	293	225	231	460	469	278	284	212	221
251897	201	201	423	423	325	343	227	239	177	177	200	206	359	359	226	226	275	293	225	225	463	463	278	278	225	225
251914	201	207	418	424	325	325	227	227	177	181	204	204	361	361	256	263	293	293	225	225	460	464	278	284	212	225
251916	207	211	417	423	327	339	227	233	181	181	200	208	359	359	261	263	287	293	217	227	459	479	284	284	221	225
251928	219	219	412	412	329	335	241	241	170	176	200	200	357	363	236	236	287	293	221	231	469	480	280	293	221	225
251947	215	219	414	414	329	329	231	241	176	176	200	200	355	363	236	254	276	287	221	231	461	461	276	295	227	227
251981	219	219	414	417	321	329	231	241	176	176	200	200	355	355	236	236	276	287	225	231	461	467	276	285	225	225
252037	207	213	404	417	337	343	233	239	177	177	204	204	359	363	256	263	289	289	217	227	459	467	284	289	212	225
252047	201	213	405	418	325	343	227	239	177	177	200	206	359	359	226	263	293	293	217	232	461	461	278	284	212	225
252059	213	213	407	430	325	325	227	239	177	181	200	206	363	363	226	226	287	293	225	225	461	471	284	284	221	225
252062	211	219	414	414	321	335	241	241	170	176	200	200	355	363	236	254	287	293	231	231	463	469	276	293	216	225
252092	213	213	405	428	325	325	227	227	177	181	200	206	363	363	226	226	287	293	227	227	462	482	284	284	221	225
252103	215	219	414	418	321	335	241	241	170	185	200	200	359	363	236	236	287	293	221	231	482	482	285	293	216	227
252126	211	225	414	418	321	329	231	231	176	185	200	200	355	355	236	254	276	285	231	231	462	462	276	285	227	227
252198	211	219	416	416	329	329	231	241	179	185	200	200	355	363	236	254	285	293	221	231	459	469	276	276	227	227
252201	213	213	404	417	327	343	227	227	177	177	200	200	361	361	226	263	289	293	217	225	459	459	284	284	212	221
252240	215	225	412	412	321	329	241	241	170	176	193	200	357	363	236	236	275	293	225	231	467	481	280	285	216	227
252275	211	219	414	418	329	329	231	241	176	176	200	200	355	355	236	254	285	293	231	231	462	462	276	295	227	227
252332	215	219	412	412	321	329	241	241	170	176	200	200	359	363	236	236	275	275	221	231	466	480	280	285	221	225
252364	207	213	405	418	337	343	233	239	177	177	200	206	361	361	256	263	289	293	225	225	460	469	284	289	221	232
252515	201	213	417	423	325	343			177	187							289	293	227	227	463	469	278	284	212	225
252580	215	219	412	412	321	329	241	243	176	185	200	200	355	365	248	254	285	291	221	231	448	462	276	280	216	225
252609	219	219	413	417	329	329	241	241	176	185	200	200	357	363	236	236	275	275	221	225	467	481	280	280	225	225
252614	207	213	404	417	325	343	227	227	177	187	200	204	359	363	256	263							278	284	212	225
252617	201	207	407	437	325	343	227	239	177	177	200	200	359	359	226	263	273	273	215	225	472	484	278	284	221	221
252723	201	213	406	406	325	343	227	227	177	187	200	206	361	361	263	263	273	289	225	231	461	470	278	284	212	225
252782	213	213	407	419	327	343	233	239	177	177	200	200	361	361	256	263	289	293	225	225	461	461	284	284	221	232
252788	207	215	407	420	325	337	225	239	177	177	206	206			226	226	287	293	227	227	472	484	284	289	221	221
252807	201	213	406	419	337	343	233	239	177	181	200	204	363	363	226	263	289	293	225	225	460	470	278	289	212	221
252815	215	225	418	430	329	329	233	233	179	185	193	200	355	355	236	254	276	287	231	231	459	462	280	295	218	218
252822					325	343	227	233	177	183	200	206	361	365	263	263	273	289	225	225	460	460	278	284	225	232
252835	201	213	426	430	325	325	227	227	177	187	206	206	363	363	226	226	287	293	227	227	461	471	284	284	223	223
252855	207	213			325	337	227	233	177	177	204	204	359	363	226	256	289	293	217	227	461	461	284	289	212	225
252896	215	219	417	417	321	335	231	241	170	179	200	200	355	359	236	254	285	293	231	231	461	471	285	293	216	227
253289	207	213	404	417	325	325	227	227	177	183	200	204	359	365	226	256	273	289	217	225	460	469	278	284	225	232
253319	207	213	405	428	325	325	227	227	177	187	206	206	363	363	226	226	273	287	225	225	470	481	278	284	223	223
253346	211	219	414	417	321	335	241	241	176	185	200	200	355	359	236	254	285	293	231	231	461	482	285	293	221	225
253395	201	207	405	418	337	343	227	239	177	181	200	206	363	363	226	256	273	289	225	225	459	468	278	289	212	221
253478					327	335	241	243	174	174	193	200	355	355	236	254							276	293	225	225
253677	215	225	414	418	321	335	241	241	170	185	200	200	355	355	236	236	275	275	231	231	468	482	285	293	225	225
253714	215	225	413	413	321	329	241	241	170	176	193	200	357	363	236	236	275	293	225	231	467	482	280	285	216	227
253717	211	225	417	417	321	321	231	241	179	185	200	200	357	363	236	254	275	285	231	231	463	469	285	285	225	225
253720	207	215	406	419	327	337	227	227	177	181	200	200	363	363	226	226	293	293	227	227	461	471	284	289	221	221
253778	211	215	417	426	325	337	233	239	181	181	200	206	359	359	261	261	287	293	217	227	469	479	284	289	221	221
253803	215	215	405	418	327	337	225	239	177	181	200	206	361	361	226	226	287	293	227	227	457	476	284	289	225	225
253823	219	225	413	417	321	335	241	241	176	185	200	200	355	359	236	236	287	293	221	225	469	480	285	293	225	225
253839	219	219	414	418	321	329	231	241	170	185	193	200	355	355	236	236	287	293	231	231	464	485	276	285	216	227
253870	215	215	413	417	321	329	231	241	176	176	200	200	355	359	236	254	275	287	221	231	461	482	280	285	225	225
253889	211	219	414	418	329	335	231	241	176	176	200	200	357	363	236	254	285	293	231	231	462	482	276	293	221	225
253933	207	213	407	407	325	337	227	239	181	181	200	200	363	363	263	263	287	293	227	227	463	484	284	289	221	225
253987	215	219	413	413	321	329	241	241	170	176	200	200	355	359	236	236	275	275	221	231	472	482	280	285	225	225
254137	201	207	417	423	325	325	227	233	177	177	200	204	359	359	256	263							278	284	225	225
254213	211	219	413	413	321	329	241	241	176	185	200	200	365	365	248	254	285	291	221	231	449	467	276	285	216	225
254597	201	201	424	424	325	325	227	239	177	183	200	206	363	363	226	263	293	293	225	225	463	463	278	284	223	223
254643	211	219	412	418	321	321	231	241	176	185	200	212	355	365	248	254	285	285	221	231	449	464	280	285	225	225
254930	219	225	414	414			241	241	170	185			359	363	226	236	275	287	225	231	473	485	285	293	225	225
250786	215	225	412	416	329	335	241	241	176	176	200	200	363	363	236	254	287	292	221	231	460	466	276	293	216	225
251211					329	335	241	241	176	185	200	200	355	359	226	226	282	287	231	231	465	471	276	293	221	225
253421	219	225	412	412	321	335	241	241	176	185	192	200	355	359	226	236	274	274	221	225	465	471	285	293	225	225
253910	211	219	412	416	329	329	231	241	174	185	192	200	355	363	236	236	276	287	231	231	466	483	276	276	221	227
D10	207	213	417	417	337	343	227	233	177	177	200	206	359	363	226	263	289	292	227	227	461	461	283	289	212	232
D11	207	213	405	418	327	339	225	233	181	181	206	206	361	361	226	261	287	287	217	227	463	484	283	283	221	225
D12					325	325	227	239	177	183							274	292	225	225	461	482	278	283	221	221
D13	215	215	405	417	327	327	225	233	177	177	200	200	361	361	263	263	292	292	217	227	461	461	283	283	221	232
D14	207	215	405	423	327	339	227	227	181	181	206	206	359	363	263	263	287	292	217	227	483	483	283	283	225	225
D15	207	215	418	427	325	337	225	225	177	177	206	206	363	363	226	256	292	292	217	227	462	462	283	283	212	225
D16	215	215	417	427	325	325	233	239	177	183	200	206	359	359	256	263	289	292	217	225	464	484	283	283	221	232
D17	207	219	412	427	321	327	225	241	170	177	200	206	363	363	236	263	274	287	221	225	484	484	283	283	221	225
D18	207	215	405	423	325	343	225	225	177	181	200	206	363	363	226	226	274	292	215	227	484	484	283	283	223	223
D19	201	207	419	419	343	343	227	239	177	177	204	204	361	361	226	263	292	292	225	225	465	465	283	283	221	225
D20	207	215	405	417	325	337	227	227	177	177	204	204	363	363	226	256	292	292	227	227	463	482	283	289	221	225
D21					327	339	225	233	177	181	200	200	361	361	226	261	292	292	227	227	461	482	283	283	225	225
D22	201	213	405	433	325	343	225	225	177	181	200	206	363	363	226	226	287	292	215	227	462	483	283	283	223	223
D23	211	213	405	419	327	339	227	227	177	181	200	200	361	361	263	263	287	292	217	227	462	483	283	283	225	225
D24	213	213	405	423	325	343	227	233	177	187	204	204	363	363	226	256	289	292	225	225	464	467	278	283	212	221
D25	207	215	405	417	325	325	225	225	177	177	206	206	359	363	256	256	287	287	217	227	464	464	283	283	212	221
D26	207	215	412	417	325	329	227	241	176	176	200	206	363	363	236	263	274	287	225	231	462	483	280	283	225	225
D27	207	213	405	417	337	343	225	239	177	187	200	204	363	363	256	256	289	289	225	225	473	473	283	289	221	225
D28	207	213	418	427	325	325	225	225	177	177	200	204	363	363	226	256	287	292	217	227	461	461	283	283	212	225
D29					325	325	227	227	177	177	200	204	359	363	226	226	287	292	227	227			283	289	221	225
D2					325	343	233	239	177	177	200	204	359	359	256	263	289	292	225	225	460	460	283	289	221	225
D30	207	213	417	427	325	337	227	227	177	181	204	204	359	363	226	256	289	292	217	227	463	484	283	289	212	221
D31	207	213	405	419	325	339	227	233	177	181	200	200	359	363	261	261	292	292	217	227	484	484	283	283	221	221
D32					327	337	225	233	177	181	200	204	363	363	256	256	287	292	227	227	463	483	283	289	221	225
D33	207	215	405	417	325	325	227	227	177	181	200	204	363	363	226	226	292	292	227	227	463	483	283	283	221	225
D34					327	343	239	239	177	177	200	206	361	361	256	263	289	292	225	225			283	283	221	232
D35	201	215	405	423	343	343	227	233	177	177	200	200	359	359	226	256	274	289	225	225	462	466	283	283	221	221
D36					327	337	233	239	177	177	200	200	361	361	256	263	289	292	227	227	463	463	283	289	221	221
D37	207	215	405	422	327	327	225	233	177	183	200	208	359	363	261	261	287	287	217	227	461	461	283	283	221	225
D38					327	337	227	239	177	177	204	204	359	363	226	263	289	292	217	227	463	472	283	289	212	225
D39	213	215	405	427	327	343	225	233	177	177	200	206	363	363	263	263	292	292	225	225	472	484	283	283	221	221
D3					325	343	233	239	177	177	200	206	363	363	226	256	289	292	217	227	464	464	283	283	221	225
D40					337	343	227	239	177	181	200	206	363	363	226	256	272	289	225	225	463	471	278	289	212	221
D41	213	213	418	427	325	325	227	227	177	181	204	204	359	363	226	226	289	292	227	227	463	484	283	283	212	221
D42					343	343	225	239	177	177	200	200	365	365	256	263	292	292	227	227	467	473	278	283	221	225
D43					325	325	225	239	177	181	200	204	359	359	256	263	289	292	217	227	465	473	278	283	221	225
D44					327	343	225	233	177	177	200	200	361	361	256	263	292	292	217	227	463	463	283	283	212	232
D45					325	325	225	233	177	183	204	204	359	359	226	261	287	287	225	225	463	472	283	283	221	225
D46					325	325	225	225	183	187	200	204	359	365	226	226	289	289	217	217	463	472	283	283	212	232
D47	207	215	405	427	325	337	227	233	177	181	204	204	361	365	226	261	289	292	217	225	464	484	283	289	221	232
D48	207	215	418	427	325	325	227	233	181	181	200	200	361	361	263	263	287	287	227	227	483	483	283	283	221	225
D49	207	213	405	417	325	339	225	233	181	181	200	208	361	361	263	263	287	292	227	227	463	463	283	283	221	225
D4					325	325	227	233	177	181	200	204	359	363	256	256	292	292	227	227	462	462	283	289	225	225
D50	211	215	405	423	325	339	227	233	181	181	206	206	361	361	226	263	287	292	227	227	463	484	283	283	225	225
D52					327	339	225	227	177	183	200	206	361	361	226	263	292	292	227	227	462	483	283	283	221	225
D54	213	213	405	417	325	337	227	233	177	181	200	204	363	363	256	256	287	292	227	227	463	483	283	289	225	225
D55	201	207	405	426	325	325	227	227	183	187	200	206	359	365	226	226	272	292	217	227	463	463	278	283	223	232
D56	207	225	416	427	325	335	225	241	177	185	200	204	357	357	236	236	274	287	227	231	470	485	283	293	225	225
D57	207	225	413	428	325	329	227	241	170	177	200	206	357	357	236	263	292	292	225	225	463	483	280	283	225	225
D5					325	337	225	239	177	177	206	206	363	363	226	226	287	292	227	227	471	482	283	289	221	221
D62	211	219	412	412	321	335	231	241	174	185	200	200	355	363	226	236	274	274	225	231	462	483	285	293	225	225
D63	207	213	405	418	325	343	225	225	177	187	200	204	359	363	256	263	289	292	217	225	471	471	278	283	212	225
D64	207	225	413	418	325	329	227	241	170	177	200	204	359	363	236	236	274	287	225	225	463	469	280	283	216	225
D65	207	219	416	418	327	335	225	241	170	177	192	204	363	363	236	236	274	287	221	227	472	484	283	293	216	225
D66	207	225	413	418	321	325	227	241	176	176	192	204	357	357	236	236	274	292	225	225	469	484	283	283	216	225
D6					325	343	233	239	177	177							289	292	227	231	463	463	278	283	221	221
D70					325	335	227	241	176	176	192	204	359	359	236	263	292	292	225	231	462	467	283	293	216	225
D71	219	225	412	416	329	335	241	241	176	179	200	200	355	359	236	254	274	274	221	231	463	473	293	293	216	227
D72	207	219	417	428	327	335	225	241	170	177	192	206	359	359	236	263	274	287	225	231	463	473	283	293	225	225
D73	207	219	413	427	327	327	225	241	177	185	200	206	355	359	254	254	285	292	227	231	473	484	276	283	221	225
D74	207	219	412	418	325	329	227	231	177	185	200	206	355	363	236	263	292	292	227	231	482	482	276	283	225	225
D75	207	219	415	426	321	327	227	231	177	185	192	206	355	363	236	236	287	292	225	231	463	463	283	283	216	225
D76	207	215	415	426	327	327	227	241	176	176	192	204	363	363	236	236	274	292	221	227	462	472	280	283	225	225
D77					325	329	225	241	176	176	192	204	359	363	236	236	274	287	227	231	461	470	280	283	225	225
D78	207	219	415	426	321	327	225	231	177	185	200	206	355	363	236	263	292	292	227	231	461	482	283	283	225	225
D79	207	219	413	427	321	327	227	241	177	185	200	206	355	359	236	236	287	292	227	231	482	482	283	283	225	225
D7	207	213	418	418	327	337	225	233	177	177	204	204	359	363	256	256	289	289	217	217	461	461	283	289	212	225
D80	207	219	415	415	325	329	225	241	170	177	192	204	359	363	236	236	274	287	221	225	482	482	280	283	225	225
D81	207	219	413	427	327	327	225	241	170	177	192	206	363	363	236	263	274	287	221	225	461	471	280	283	225	225
D82	207	219	412	417	325	329	225	241	176	176	192	204	359	363	236	263	292	292	221	225	467	482	280	283	216	225
D83	207	219	405	412	329	343	227	241	176	187	200	200	363	363	236	256	274	289	221	225	465	465	280	283	225	232
D84					321	327	227	241	170	177	200	204	355	359	236	263	274	292	221	225	461	471	283	283	225	225
D85					321	321	231	241	170	174	192	192	363	363	236	236	282	287	225	231	464	470	285	285	227	227
D86											192	206	357	357	236	236	274	292	227	231	471	482	280	283	216	225
D87					327	335	225	241	176	176	200	204	359	363	236	236	287	292	221	227	467	482	283	293	225	225
D88	207	215	412	426	327	327	227	241	176	176	192	204	357	357	236	263	274	287	227	231	461	467	280	283	225	225
D89	207	219	415	426	327	327	227	231	176	176	200	206	355	363	254	263	292	292	225	231	461	461	276	283	225	225
D8	201	207	417	423	325	325	233	239	177	177			363	363	226	263	289	292	227	231	463	472	278	283	212	225
D90					327	327	227	241	176	177	200	204	355	359	254	254	285	285	227	231	461	482	283	295	225	225
D91					325	335	227	241	176	176	200	206	359	363	236	236	287	292	221	225	463	472	283	293	225	225
D92					325	329	225	241	176	176	200	206	357	363	236	236	274	292	221	225	461	471	280	283	225	225
D93					321	327	225	241	170	177	200	204	359	363	236	236	274	287	227	231	480	480	283	283	225	225
D9	207	215			325	325	227	233	181	181	204	204					272	292	225	225	463	471	278	283	221	225
D100	207	219	417	428	327	327	227	241	176	176	200	206	357	363	236	263	274	292	221	225	462	471	280	283	225	225
D101	211	219	414	414	321	329	231	241	176	185	192	200	363	363	236	236	282	287	231	231	464	480	276	285	221	227
D102					321	321	241	241	170	176	192	200	355	359	236	236	274	274	225	231	466	471	285	285	225	225
D103					325	329	227	231	177	177	200	204	355	359	254	263	292	292	227	231	462	462	283	295	221	225
D104	207	219	412	426	325	329	227	241	176	176	200	206	355	363	254	263	285	292	225	231	461	461	283	295	225	225
D105	207	219	415	426	325	329	225	241	170	177	200	206	359	363	236	236	274	292	221	225	461	471	280	283	225	225
D106					327	327	227	241	176	176	200	204	363	363	236	263	292	292	221	227	463	473	283	293	216	225
D107					321	325	227	231	170	177	192	206	355	363	236	263	287	292	227	231	461	482	283	283	225	225
D108					325	329	233	241	176	187	200	200	357	363	226	236	272	272	221	225	462	467	280	283	223	223
D109					329	343	227	241	176	187	200	200	363	363	226	236	274	289	217	221	464	464	280	283	223	223
D110	213	219	405	417	325	329	227	241	176	176	200	200	363	363	236	256	274	289	221	225	461	466
D111	207	219	405	417	325	329	233	241	177	185							274	289	221	225	464	480	280	283	227	232
D112	213	219	418	418	325	329	227	241	176	187	200	200	363	363	226	236	274	289	217	221	466	482	280	283	223	227
D113	213	219	414	419	329	343	227	241	176	187	200	200	357	363	226	236	272	272	217	221	462	467	280	283	223	223
D114	213	219	418	418	329	343	227	241	176	187	200	200	363	363	236	256	274	289	217	221	467	467	280	283	227	232
D115	213	219	407	413	329	343	227	241	185	185	200	200	357	363	226	236	274	289	225	225	464	482	280	283	223	227
D1	211	213	419	419	325	325	227	239	177	181	200	200	359	359	226	263	289	292	217	227	462	482	283	283	221	232
D94	207	211	418	428	327	327	225	241	176	176	200	206	355	363	254	263	285	292	227	231	461	461	283	295	225	225
D95	207	219	414	428	321	327	227	241	177	185	192	206	355	359	236	263	292	292	225	231	463	463	283	283	225	225
D96	215	219	417	417	321	335	231	241	170	179	200	200	355	359	236	254	285	292	231	231	462	472	285	293	216	227
D97	211	225	418	418	321	321	231	241	179	185	200	200	357	363	236	254	274	285	231	231	462	468	285	285	225	225
D98	211	219	413	413	321	335	241	241	170	176	200	200	355	363	236	254	287	292	231	231	463	468	276	293	216	225
D99	207	215	413	428	321	325	227	241	170	177	200	204	359	359	236	236	274	292	221	227	463	483	283	283	225	225
individuals without microsatellite information
D51
D53
D58
D59
D60
D61
D67
D68
D69
